# Supplementary material for: Pyrene-Fused Poly-Aromatic Regioisomers: Synthesis, Columnar Mesomorphism, and Optical Properties
Source: Molecules. 2023 Feb 10;28(4):1721. doi: 10.3390/molecules28041721 (PMC9959431; doi:10.3390/molecules28041721)
Supplement: Supplementary file 1 [file molecules-28-01721-s001.zip]

Archive with 1 entries (1 files):
- molecules-2035953-supplementary.pdf
